# Supplementary material for: Synthesis and Characterization of Some New Quinoxalin-2(1H)one and 2-Methyl-3H-quinazolin-4-one Derivatives Targeting the Onset and Progression of CRC with SAR, Molecular Docking, and ADMET Analyses
Source: Molecules. 2021 May 23;26(11):3121. doi: 10.3390/molecules26113121 (PMC8197120; doi:10.3390/molecules26113121)
Supplement: Supplementary file 1 [file molecules-26-03121-s001.zip]

Archive with 1 entries (1 files):
- molecules-1215150-supplementary.pdf
